# Supplementary material for: Desmin Knock-Out Cardiomyopathy: A Heart on the Verge of Metabolic Crisis
Source: Int J Mol Sci. 2022 Oct 10;23(19):12020. doi: 10.3390/ijms231912020 (PMC9570457; doi:10.3390/ijms231912020)
Supplement: Supplementary file 1 [file ijms-23-12020-s001.zip]

Archive with 3 entries (3 files):
- 2022-09-28_DesKO-Mito_Figure-S1_v2.pdf
- 2022-09-28_DesKO-Mito_Table-S1_v2.xlsx
- 2022-09-28_DesKO-Mito_Table-S2_v3.xlsx
